# Supplementary material for: Nutrition Intervention for Reduction of Cardiovascular Risk in African Americans Using the 2019 American College of Cardiology/American Heart Association Primary Prevention Guidelines
Source: Nutrients. 2021 Sep 28;13(10):3422. doi: 10.3390/nu13103422 (PMC8537862; doi:10.3390/nu13103422)
Supplement: Supplementary file 1 [file nutrients-13-03422-s001.zip]

Archive with 1 entries (1 files):
- nutrients-1357167-supplementary.xlsx
