# Supplementary material for: Nutrition Intervention for Reduction of Cardiovascular Risk in African Americans Using the 2019 American College of Cardiology/American Heart Association Primary Prevention Guidelines
Source: Nutrients. 2021 Sep 28;13(10):3422. doi: 10.3390/nu13103422 (PMC8537862; doi:10.3390/nu13103422)
Supplement: Supplementary file 1 [file nutrients-13-03422-s001.zip › nutrients-1357167-supplementary.xlsx]

## Sheet: Week 1
Shipment #1
day		Meal	Calories	Total Fat (g)	Total Carbs (g)	Saturated Fat (g)	Sodium (mg)	Dietary Fiber (g)	Protein (g)
monday
	Breakfast	Three Layer Scramble	470	7	72	1	360	15	27
	Lunch	Enchilada Casserole	220	11	18	3.5	360	3	12
		Red Sauce	30	1	5	0	180	1	1
	Dinner	Ultimate Veggie Wrap	520	14	81	3.5	410	14	18
	Total Cal		1240
Tuesday
	Breakfast	Savory Croquettes	410	13	57	2	420	6	15
		Red Sauce	30	1	5	0	180	1	1
	Lunch	Sobal Noodles	170	3	27	0	90	0	11
		Peanut Sauce	180	13	11	2	290	1	5
	Dinner	Lentil & Spinach Tagine	480	18	65	5	410	17	19
	Total Cal		1270
Wednesday
	Breakfast	Breakfast Burrito	390	7	68	1.5	490	10	17
	Lunch	Moroccan Melange	430	5	79	1	310	21	19
	Dinner	Chick'n Nuggets	300	9	30	1	560	5	29
		BBQ Sauce	60	0	14	0	240	1	1
	Total Cal		1180	21	191	3.5	1600	37	66
Thursday
	Breakfast	Spanish Torta	230	7	39	3.5	390	7	8
		Black Bean Sauce	100	0.5	19	0	220	7	7
	Lunch	Tortilla Chili	250	3.5	43	0	100	12	13
	Dinner	Lentil Meatloaf	570	6	105	0	580	25	30
		Gravy	80	6	5	1	220	1	2
	Total Cal		1230	23	211	4.5	1510	52	60
Friday
	Breakfast	Oatmeal Breakfast Pie	310	10	50	1.5	105	6	9
	Lunch	Red Curry with Tofu	410	17	54	9	670	6	11
	Dinner	Pad Thai	520	18	77	8	430	5	10
	Total Cal		1240	45	181	18.5	1205	17	30
Satuday
	Breakfast	Quinoa Bake	360	12	50	1	460	15	12
	Lunch	Pizza Napoletana	580	19	92	6	440	6	7
	Dinner	Beluga Lentil Braise	310	10	40	7	290	11	15
	Total Cal		1250	41	182	14	1190	32	34
Sunday
	Breakfast	All American Breakfast	360	14	35	1	520	5	28
	Lunch	Black Bean Alfredo	450	17	39	6	95	19	38
	Dinner	Tuscan Calzone	310	16	33	5	510	4	7
		Red Sauce	20	1	3	0	35	1	1
	Total Cal		1140	48	110	12	1160	29	74
Shipment #2
day		Meal	Calories	Total Fat (g)	Total Carbs (g)	Saturated Fat (g)	Sodium (mg)	Dietary Fiber (g)	Protein (g)
monday
	Breakfast	Breakfast Burrito	390	7	68	1.5	490	10	17
	Lunch	Country Fried Chick'n	360	7	50	1	550	9	29
		Gravy	80	6	5	1	220	1	2
	Dinner	Thai Chick'n Stew	460	8	83	0.5	580	11	22
	Total Cal		1290
Tuesday
	Breakfast	Oatmeal Breakfast Pie	310	10	50	1.5	105	6	9
	Lunch	Pasta Bolognese	460	10	76	1	470	7	14
	Dinner	Spinach Pie	440	22	46	6	310	8	13
	Total Cal		1210
Wednesday
	Breakfast	Spanish Torta	230	7	39	3.5	390	7	8
		Black Bean Sauce	100	0.5	19	0	220	7	7
	Lunch	Chick'n Quesadilla	380	13	45	5	770	8	19
		Black Bean Sauce	100	0.5	19	0	220	7	7
	Dinner	Veggie Lasagna	430	17	58	6	610	7	8
		Marinara Sauce	20	1	3	0	35	1	1
	Total Cal		1260	39	183	14.5	2245	37	50
Thursday
	Breakfast	Savory Croquettes	410	13	57	2	420	6	15
		Red Sauce	30	1	5	0	180	1	1
	Lunch	Southwest BBQ Chick'n	300	4	31	1.5	230	5	36
		BBQ Sauce	60	0	14	0	240	1	1
	Dinner	Enfrijolada Rustica	490	9	88	4	380	17	21
		Black Bean Sauce	100	0.5	19	0	220	7	7
	Total Cal		1390	27.5	214	7.5	1670	37	81
Friday
	Breakfast	Quinoa Bake	360	12	50	1	460	15	12
	Lunch	Baked Mac & Cheez Dinner	470	20	63	4.5	530	11	15
	Dinner	Golden Chickpea Stew	370	5	66	0	66	14	16
	Total Cal		1200	37	179	5.5	1056	40	43
Satuday
	Breakfast	Rice & Quinoa Pie	340	9	64	4.5	95	9	6
	Lunch	Shepherdless Pie	420	12	70	3.5	380	10	16
	Dinner	Mushroom Stroganoff	400	12	61	5	350	6	10
	Total Cal		1160	33	195	13	825	25	32
Sunday
	Breakfast	Breakfast Burrito	390	7	68	1.5	490	10	17
	Lunch	Kale and Quinoa Salad	260	3.5	44	0.5	330	10	15
		Tahini Dressing	120	10	7	1.5	360	1	3
	Dinner	Tortilla Chili	250	3.5	43	0	100	12	13
	Total Cal		1020	24	162	3.5	1280	33	48
	Shipment 1		1221.43	35.6	175	10.5	1333	33.4	52.8
	Shipment 2		1088.33	28.7	162	8.8	1237.2	29.2	42.8
	Shipment 1&2		1154.88	32.15	168.5	9.65	1285.1	31.3	47.8
	Average per meal		384.96	10.7167	56.1667	3.21667	428.367	10.4333	15.9333
				96.45	224.667				63.7333
				0.250545	0.58361				0.165558
			Calories	Total Fat (g)	Total Carbs (g)	Saturated Fat (g)	Sodium (mg)	Dietary Fiber (g)	Protein (g)
